# Supplementary material for: Rikkosan’s Short-Term Analgesic Effect on Burning Mouth Syndrome: A Single-Arm Cohort Study
Source: Biomedicines. 2024 May 4;12(5):1013. doi: 10.3390/biomedicines12051013 (PMC11118399; doi:10.3390/biomedicines12051013)
Supplement: Supplementary file 1 [file biomedicines-12-01013-s001.zip]

Archive with 2 entries (2 files):
- supplement .xlsx
- TableS1.pdf
