# Supplementary material for: Rikkosan’s Short-Term Analgesic Effect on Burning Mouth Syndrome: A Single-Arm Cohort Study
Source: Biomedicines. 2024 May 4;12(5):1013. doi: 10.3390/biomedicines12051013 (PMC11118399; doi:10.3390/biomedicines12051013)
Supplement: Supplementary file 1 [file biomedicines-12-01013-s001.zip › supplement .xlsx]

## Sheet: Asymptotic normality
Asymptotic normality of the mean
n=20

## Sheet: Sample size calculation
Hypothesis of amount of change
2
Standard deviation regarding the amount of change
2.6
α error
0.05
β error
0.1
Sample size: Approximation by normal distribution (corrected)
20

## Sheet: Paired t test
				Pre	Post
5.49799e-05	Paired t test P-value			5	5
-2.1	The difference			6	5
20	sample size			5	3
1.15509	Effect size			5	2
1.81804	Standard deviation of change			6	2
0.406526	Standard error of change			10	3
95%CI				4	4
-2.95087	95% confidence interval			5	4
-1.24913	95% confidence interval			7	3
				7	3
				10	8
				9	8
				2.5	1
				4.5	1.5
				3	2.5
				3	3
				6	4.5
				7	6.5
				10	6
				2	0

## Sheet: Friedman's test
							ID	Pre	Post		ID	Pre RANK	Post RANK
	Factor A	level k	20				1	5	5		1	1.5	1.5
	Factor B	level l	2				2	6	5		2	2	1
	degree of freedom	l-1	1				3	5	3		3	2	1
	ΣR2Bi		1944.5				4	5	2		4	2	1
	Friedman's test χ2		14.45				5	6	2		5	2	1
	p value		0.00014393				6	10	3		6	2	1
	ΣR		60				7	4	4		7	1.5	1.5
	With same rank (ti)						8	5	4		8	2	1
	C		0.85				9	7	3		9	2	1
	ti		2				10	7	3		10	2	1
	ti^3-ti		6				11	10	8		11	2	1
	Σ(t^3-t)		18				12	9	8		12	2	1
							13	2.5	1		13	2	1
							14	4.5	1.5		14	2	1
	Friedman's test χ2 (correction)		17				15	3	2.5		15	2	1
	p value (correction)		3.73798e-05				16	3	3		16	1.5	1.5
	Kendall's coefficient of concordance W		0.85				17	6	4.5		17	2	1
							18	7	6.5		18	2	1
							19	10	6		19	2	1
							20	2	0		20	2	1
											RANK SUM	38.5	21.5
